# Supplementary material for: Similarity-Based Virtual Screen Using Enhanced Siamese Multi-Layer Perceptron
Source: Molecules. 2021 Nov 3;26(21):6669. doi: 10.3390/molecules26216669 (PMC8588560; doi:10.3390/molecules26216669)
Supplement: Supplementary file 1 [file molecules-26-06669-s001.zip]

Archive with 1 entries (1 files):
- molecules-1405608-supplementary.pdf
